# Supplementary material for: Enhanced Stibine Oxide Lewis Basicity Overcomes Steric Frustration
Source: Organometallics. 2025 Sep 9;44(18):2074–82. doi: 10.1021/acs.organomet.5c00212 (PMC12458979; doi:10.1021/acs.organomet.5c00212)
Supplement: Supplementary file 2 [file om5c00212_si_002.xyz]

34
BCF
  F   14.82347406108706      6.45128949809804      2.63896111522058
  F   16.27622632546987      8.60248725351054      1.88982839448349
  F   15.03089810615512     10.97746691705233      1.34733193010119
  F   12.30947118098845     11.19023236037019      1.54926019017127
  F   10.83512160031273      9.05078007977697      2.28455728535594
  F   13.40009530396633      7.22923715345966      5.31438923249513
  F   14.33139277292340      5.54765317294854      7.21111877994649
  F   13.91742021487554      2.85239113707661      6.97874051168676
  F   12.55345644480932      1.84288584235281      4.83209999136700
  F   11.60513409968196      3.50525782724483      2.92634008843935
  F   9.55253076817558      5.40544134746193      4.32801709830003
  F   7.14850472906042      4.96074091610704      3.18104951019812
  F   6.79278122223787      5.44055198079681      0.50965903061483
  F   8.86257842483635      6.37784115630290     -1.01434105818552
  F   11.27305338087392      6.84147500483502      0.11271872211085
  C   12.76409856913482      7.65533467807892      2.49508098543434
  C   14.17147349608718      7.59866077356258      2.38922136122024
  C   14.94804067022096      8.69832741015635      1.99596958066818
  C   14.30882623342300      9.91933341777978      1.71121984617587
  C   12.90922750878375     10.02562731975285      1.81127308529772
  C   12.16600034978631      8.89766494157789      2.18881473706000
  C   12.46008732181147      5.44216372631458      4.03537463079793
  C   13.18135918815511      5.91370942397922      5.15455547531961
  C   13.66985034157695      5.06274283842579      6.15672161684119
  C   13.45316106352772      3.67706937588024      6.04179615306980
  C   12.74765517516208      3.16022564234065      4.93929961620831
  C   12.25870389365749      4.04579380921948      3.96774552958286
  C   10.52030521108689      6.14457660067372      2.27141328911542
  C   9.42616334918750      5.64610307618285      3.01274628814468
  C   8.16604453801055      5.41258719526141      2.44278669667681
  C   7.97972711256122      5.66357171550772      1.07073859110663
  C   9.04414862582755      6.15062484857891      0.28952452191208
  C   10.28356284014718      6.39004777936367      0.90071117738770
  B   11.91526487639761      6.41288877996882      2.93241899567494
53
(3,5-Me2Ph)3SbO
  Sb  10.63921228141212      8.09779397276509      5.41026096948029
  O   10.96627331816500      7.20979190013461      3.80652254282597
  C   8.58953395249724      8.66922548661115      5.73787553708095
  C   7.75568935476677      8.83898919973744      4.62406292480180
  H   8.14758861330440      8.64743966481677      3.61111031751531
  C   6.41242674619418      9.24019884792082      4.80007994288436
  C   5.94586788032651      9.45513808172029      6.11055164159083
  H   4.89779439897494      9.76624067603542      6.25692835664339
  C   6.76903139458501      9.27647907093651      7.24405975759575
  C   8.10419594784782      8.87591652034668      7.04263469359554
  H   8.75672228560110      8.70705555693494      7.91525508144246
  C   5.51075011217882      9.43409182840151      3.60397300957216
  H   5.86237929053833     10.27593330515431      2.97052460479945
  H   4.46820724080293      9.65178797686251      3.90733345358320
  H   5.49996597876504      8.53150000743399      2.95853761779481
  C   6.21905252834014      9.49592008197840      8.63388376086595
  H   5.78083193725001     10.51030777510863      8.73984201833511
  H   7.00469643862619      9.38056103643785      9.40573814343238
  H   5.41024053199701      8.77062910938449      8.86463647120334
  C   11.12299422373287      7.00023561101807      7.19906485083471
  C   11.11593975367005      5.59939349010440      7.15233237406714
  H   10.90391308428850      5.08244582570741      6.20151408140959
  C   11.39481813396959      4.85064367005509      8.31768434106113
  C   11.67901940698227      5.54743766208903      9.50716188533695
  H   11.90029334916475      4.97052932705802     10.42087493577507
  C   11.70141857109152      6.95811987851499      9.56885381841575
  C   11.42247402531120      7.68206445288817      8.39340643937628
  H   11.46060028354741      8.78385614239285      8.41415263589316
  C   11.38091269539654      3.34081653389392      8.27616632083361
  H   10.36013310024070      2.95669002762889      8.06635174618248
  H   11.71724458889697      2.90102951620799      9.23520868307226
  H   12.03951975976819      2.95526780483784      7.47068047758350
  C   12.02263127810085      7.66420421134389     10.86527135119261
  H   11.27265371661726      7.42707761245703     11.64933106911385
  H   12.04225489664698      8.76387795875538     10.73623653770621
  H   13.01116331240287      7.35034717564038     11.26101625353054
  C   11.70934712839585      9.94759091909742      5.68196208739201
  C   12.94659975401926     10.10682992857737      5.04236958145066
  H   13.33170734215783      9.31011327241349      4.38423004515009
  C   13.69338344115724     11.29159160867059      5.22936870523964
  C   13.16101754014084     12.29193854929461      6.06417475751452
  H   13.73777416310361     13.21982058166125      6.21584819036422
  C   11.91077815608079     12.15297567235037      6.70591827186092
  C   11.18429197821674     10.96377927142011      6.50207385336457
  H   10.19612301478292     10.84568477754081      6.97652369520299
  C   15.02416621750624     11.47186954515314      4.53782344859438
  H   15.71907453221940     10.64136822732710      4.78102223111958
  H   15.51170629090194     12.42267357928004      4.82845852312555
  H   14.90302815921510     11.47468240391556      3.43403679549727
  C   11.37117473346239     13.25871206429144      7.58262464543729
  H   12.05372399868635     13.46818934965199      8.43310247998592
  H   10.37827726534220     12.99983948042406      7.99906569276564
  H   11.26458987260743     14.20701276961439      7.01515834950574
62
Mes3SbO
  Sb  2.73933995630454      0.92915194843164      3.01158169056632
  O   1.41772055407862      2.24966768822764      3.24654845221913
  C   1.83113670266816     -1.03310915324036      3.16954194616722
  C   2.09878106877454     -2.09358028648415      2.27047898603321
  C   1.38923972738822     -3.30057311449516      2.43835059715779
  C   0.43713656886107     -3.47641582914642      3.45797334424480
  C   0.21129504577184     -2.40716824693575      4.34449656983912
  C   0.89211619800402     -1.18087571651369      4.22462448346479
  C   3.11881804561698     -2.00406562608870      1.15857335261962
  C   -0.33575507632696     -4.76639152990992      3.58946202495472
  C   0.64667303694225     -0.08144798535426      5.23107571230627
  C   4.25865423902089      1.14791474512915      4.54382447327264
  C   4.80486740752713      0.05541689362891      5.26098836943990
  C   5.74661079501096      0.32974170884107      6.27311739814087
  C   6.15138839422931      1.63988527306618      6.58677909399082
  C   5.59966078564732      2.69873978974810      5.84323475143578
  C   4.65669328441641      2.48239086278764      4.81960686074504
  C   4.44278759433594     -1.38551112207469      4.98290344446992
  C   7.13257922461181      1.90324185343048      7.70339946174111
  C   4.13395952137661      3.65247995319573      4.01997435909547
  C   3.64835212731043      1.15360970568848      1.05461921640308
  C   5.04474565247826      1.08965337492076      0.83219828579888
  C   5.51914212154962      1.31566470321100     -0.47678006183504
  C   4.65632205698382      1.59679439950258     -1.55011909267234
  C   3.27311808837888      1.64259182155994     -1.29356663629205
  C   2.74432736286019      1.42234540139898     -0.00796424398068
  C   6.04898415185345      0.78218275152720      1.91909553430188
  C   5.18966884647226      1.81727049768408     -2.94529057803541
  C   1.24910866440823      1.43851427526703      0.20451157751391
  H   1.59559102687226     -4.13339199669475      1.74592399368685
  H   -0.51661270760979     -2.52768350473290      5.16377288105383
  H   3.27046719887553     -2.99379399910660      0.68677329408156
  H   2.81289760677426     -1.29322586020097      0.36559832486736
  H   4.10542671652761     -1.65111911345279      1.52195059738654
  H   -0.48805000906443     -5.04394780717494      4.65199127693962
  H   -1.34474640564040     -4.67094123352837      3.13267500317625
  H   0.17814954589556     -5.60585904262737      3.08120642789866
  H   -0.21055281494012     -0.32253847629096      5.88796659598798
  H   1.53752520866177      0.06178882742450      5.88252784998833
  H   0.47269542912710      0.89391018482704      4.72380281468450
  H   6.18117532005072     -0.51596398782237      6.83136105534875
  H   5.91486875452283      3.73289248551277      6.05925144971801
  H   5.11780566854661     -2.07085408108153      5.53045387251303
  H   3.40282599305871     -1.62049243940795      5.28615020613415
  H   4.51116117170439     -1.63633811695147      3.90509756575893
  H   7.74014088474195      2.80907841281124      7.50767649448165
  H   6.60081688554378      2.06876683524261      8.66566287775858
  H   7.82077299321705      1.04783662637356      7.85386941714836
  H   3.02854954751795      3.59523172054616      3.90235197718582
  H   4.41348659590310      4.61552851103280      4.48802684018995
  H   4.55741977177764      3.64738194602488      2.99073262499525
  H   6.60547325096115      1.26819411651102     -0.65873805590686
  H   2.57587896250201      1.85474708890388     -2.12092808975458
  H   6.12689465095961      1.60316271938773      2.65951480302440
  H   5.78225098583308     -0.12622030985126      2.49613350357447
  H   7.05473120656708      0.62032470737920      1.48616425262863
  H   4.72105536922439      2.70178371723172     -3.42316766354302
  H   6.28701638821809      1.96647245604515     -2.94528938136523
  H   4.97037570922321      0.94517797895567     -3.59831563970296
  H   0.86849732957422      0.41254501470071      0.40752255623847
  H   0.97843623174657      2.05172469220236      1.09308817468098
  H   0.71996538656986      1.81743689080772     -0.69050427396652
89
Dipp3SbO
  Sb  8.21329235218915      2.37497439316145     15.47993967280385
  O   9.63377665573649      2.87412585117291     16.60013075119224
  C   6.52041888215964      3.68146470485945     15.96123175313453
  C   6.40528570598053      4.08555066480064     17.31912969478285
  C   5.48167889732407      5.10789735542537     17.62361272175025
  C   4.69929609865402      5.70461780031069     16.62895461291499
  C   4.79459146408648      5.25779995047007     15.30622596513478
  C   5.69180929521186      4.23018715867333     14.94981634536429
  C   7.21677240914217      3.47998088388643     18.46405390836989
  C   8.34086886209836      4.43599702328319     18.90399766195517
  C   6.33143548095576      3.05876354658645     19.65022939508932
  C   5.68973007609685      3.73181989485526     13.50858030224506
  C   4.27249951232001      3.34888247981948     13.04592301073174
  C   6.33999449939540      4.73585587358771     12.54394807611532
  C   8.90640709129959      2.63625820522539     13.41773120221437
  C   9.80797510510909      3.71197336709512     13.19474549030048
  C   10.47310685547646      3.76492756843715     11.95168584609473
  C   10.25337632236636      2.79709764819224     10.96510930104929
  C   9.32428858810793      1.77434986734616     11.18725462110731
  C   8.62242479425829      1.68298319611572     12.40682401351070
  C   10.08976947399106      4.81563215954718     14.21416379333323
  C   9.92735900230841      6.22115222132519     13.60799402639897
  C   11.47504588769147      4.62922643894759     14.85910447633946
  C   7.56039666253447      0.59824880719787     12.55264594850201
  C   6.52902906739337      0.66590442039569     11.41153342416609
  C   8.16872876885060     -0.80736688300796     12.67275669296797
  C   7.78040409604150      0.26886420203008     15.89665279620636
  C   8.89889646502302     -0.54850338517366     16.21450446618756
  C   8.64491295247655     -1.84871076748705     16.70015043736841
  C   7.33913225056023     -2.32569429444431     16.85982354991713
  C   6.25374915560807     -1.52033459126790     16.49649664521655
  C   6.45235404357363     -0.21750676558590     15.99526627392390
  C   10.35365438163867     -0.10534592240097     16.06013663055752
  C   11.20129938950974     -1.13081276061940     15.28643868861764
  C   10.97144834608439      0.22594221797996     17.43071427037982
  C   5.23455213358949      0.58250579471346     15.54479751045523
  C   4.37760840703144     -0.20778472863035     14.54024389280754
  C   4.39256498418412      1.08040818868388     16.72971188128942
  H   5.37746958600118      5.44065055213513     18.66736982797048
  H   4.15240123130473      5.70741355727606     14.53334285316064
  H   7.72152045209856      2.56629750271323     18.08605739498543
  H   8.90135600509186      4.00014011994012     19.75648047042645
  H   9.05272150397782      4.57149708651229     18.06802113468683
  H   7.93052069229612      5.41702483624098     19.22412659250521
  H   5.86766572732855      3.93043669831235     20.15651457358459
  H   5.51570078461923      2.37637195611024     19.33674577323971
  H   6.94506822674886      2.53000144982130     20.40755085084154
  H   6.30132705068706      2.80759897501209     13.47734238243619
  H   3.61861263176921      4.24022318900584     12.95962753135018
  H   4.30370294830045      2.86564625228746     12.04844534477118
  H   3.78929832297876      2.64719999841607     13.75397361196316
  H   7.37924749770083      4.96050839370246     12.84619186808643
  H   6.37323204951509      4.32640268034516     11.51341102616228
  H   5.77215751016955      5.68892540343744     12.51892930754557
  H   11.18000527798768      4.58583283879035     11.75753563493990
  H   9.12927653462843      1.03520013044985     10.39496276546570
  H   9.35284227819688      4.72232229258559     15.03906679958158
  H   10.02672640091311      6.98840741397022     14.40249250550981
  H   10.70238473671725      6.43821766449315     12.84388072835643
  H   8.93613405791068      6.35353942772052     13.12941170149253
  H   11.48881713987076      3.68124959252319     15.42935683518100
  H   12.27809916621191      4.62792959013284     14.09202807416512
  H   11.68039737979853      5.45462995792502     15.57158844251512
  H   7.01523017346564      0.79682261918859     13.49698025671414
  H   6.10791808780088      1.68476001980551     11.30462845160078
  H   6.98160678159559      0.38767587660755     10.43818910241277
  H   5.69118770014224     -0.03620858685648     11.59883926060951
  H   7.37521284825803     -1.56579413393161     12.83323314976195
  H   8.72704286515478     -1.08162846289229     11.75379949703348
  H   8.86345625488105     -0.86673861840787     13.53039669449306
  H   9.49466934214311     -2.49893103593599     16.95763448978506
  H   5.22943393258570     -1.91184972602191     16.59402175987225
  H   10.37125688483183      0.84129315101735     15.48090651069302
  H   11.32496523607703     -2.08005255430024     15.84783376508673
  H   10.75699300645698     -1.37655962638139     14.30092317687874
  H   12.21636466780065     -0.72147223255157     15.10839975112176
  H   10.93783957044209     -0.65234023865916     18.10964585360127
  H   12.03208981227285      0.52839049111033     17.30984250551118
  H   10.42879765386001      1.07857260188265     17.88057726891773
  H   5.60794460426581      1.48015274232622     15.01314312279037
  H   3.57031108011481      0.43144267925123     14.12900449445198
  H   4.98634903873601     -0.58123025780734     13.69325328537788
  H   3.89301374247853     -1.08430518857616     15.01643313883759
  H   5.00208563474396      1.68794412877665     17.42378666059912
  H   3.55550827036102      1.71615072958011     16.37540109673895
  H   3.96437260273123      0.22990688159128     17.29976007858995
  H   3.99606363224688      6.51061979295729     16.88953834764941
  H   10.79563508155174      2.85152587117262     10.00851204328434
  H   7.16658988611463     -3.33931526831327     17.25336245615796
62
Mes3PO
P	10.20067378	4.348434191	6.096655527
O	10.39467695	5.35551656	7.231368422
C	9.997586312	2.654116605	6.810492145
C	10.89102647	2.336046187	7.881323174
C	10.73841318	1.110745757	8.55507072
H	11.43308644	0.8774621894	9.378574219
C	9.741647888	0.1816481851	8.212529204
C	8.896928342	0.5028787333	7.138623808
H	8.123022403	-0.2197568667	6.831879342
C	9.003901248	1.711140972	6.420214464
C	12.02721674	3.237597615	8.30815004
H	12.64318848	2.740906653	9.082216919
H	11.64360644	4.205412955	8.681506801
H	12.6866181	3.493592719	7.452559067
C	9.617537056	-1.134654303	8.940360304
H	8.580575448	-1.523761076	8.908284194
H	9.921858226	-1.043334392	10.00202069
H	10.27170605	-1.906330745	8.478997108
C	8.061992453	1.881199466	5.247219526
H	7.583230614	0.9117741775	5.009116933
H	8.577209511	2.235704413	4.334711695
H	7.256639257	2.614245528	5.449912772
C	11.68158278	4.390333766	4.989072305
C	12.38231569	3.248078046	4.505149632
C	13.55842642	3.443413934	3.753451651
H	14.09244219	2.554517298	3.379350104
C	14.06137652	4.718432144	3.449561512
C	13.33115167	5.829781494	3.90293058
H	13.68191375	6.84406286	3.651270406
C	12.15527268	5.700024583	4.664066123
C	11.93532403	1.814357716	4.696960034
H	10.86309609	1.667308916	4.467784246
H	12.07875467	1.462027159	5.737111146
H	12.51773518	1.148620998	4.031206828
C	15.34525014	4.888101407	2.675537227
H	16.21971387	4.905909533	3.362003683
H	15.35770613	5.83946356	2.107501002
H	15.50791454	4.05439204	1.963599963
C	11.42738136	6.965223781	5.05910827
H	10.3731472	6.951809575	4.711765097
H	11.9247236	7.850909448	4.619192715
H	11.3727127	7.059967031	6.159613994
C	8.687262424	4.799020602	5.131368487
C	8.605246369	4.856562698	3.709352736
C	7.418841602	5.33217818	3.117514838
H	7.365595363	5.374814882	2.017160295
C	6.304676843	5.736784621	3.871054912
C	6.395211139	5.63601516	5.268460404
H	5.528707192	5.923131558	5.886364076
C	7.555301853	5.174658574	5.918996119
C	9.693292985	4.397267805	2.762090082
H	10.55039441	5.097720396	2.726185004
H	9.284606435	4.310470448	1.736862412
H	10.1141056	3.413293494	3.04242688
C	5.044712311	6.220503789	3.195538151
H	4.471815172	5.370517092	2.765558835
H	5.272896629	6.910856987	2.358177581
H	4.376396552	6.746276943	3.90506931
C	7.520597243	5.06256944	7.426258061
H	6.521963929	5.342911465	7.8127623
H	8.304841419	5.692488983	7.885933599
H	7.740872268	4.026441949	7.759127477
62
Mes3AsO
As	10.20157466	4.357544994	6.109861876
O	10.41255811	5.463172123	7.348055138
C	10.00482131	2.561399152	6.889209938
C	10.90614441	2.252539168	7.948308547
C	10.75194271	1.028376162	8.62543256
H	11.44856609	0.7937036741	9.446932844
C	9.749562545	0.1030612298	8.286041121
C	8.895835348	0.4252145893	7.217950468
H	8.115838824	-0.2939894213	6.918357746
C	9.001166062	1.634987666	6.501584498
C	12.04518999	3.163915283	8.339592643
H	12.58179003	2.767960404	9.222459487
H	11.67350752	4.190679791	8.531723247
H	12.77769622	3.26022493	7.508687391
C	9.626198718	-1.213465456	9.014272212
H	8.587378766	-1.598222085	8.991070582
H	9.9397804	-1.123964529	10.07335378
H	10.27306319	-1.98769736	8.546977481
C	8.051506838	1.838962613	5.341829574
H	7.549568271	0.8847952826	5.090601326
H	8.565557894	2.199522355	4.430159911
H	7.264236686	2.585663948	5.565724366
C	11.77498647	4.421736893	4.929673844
C	12.4533213	3.270571503	4.448567805
C	13.62677211	3.453863003	3.689758468
H	14.15051581	2.560567642	3.311391744
C	14.14023565	4.726877661	3.389100067
C	13.42607338	5.846390478	3.84962685
H	13.78929163	6.857495077	3.602763128
C	12.24969944	5.726826131	4.613624034
C	11.97531077	1.850913303	4.658710384
H	10.89788903	1.730763781	4.43323518
H	12.11051146	1.509247745	5.703698386
H	12.53664364	1.159507613	4.001260939
C	15.42312024	4.885225805	2.610338769
H	16.30066409	4.889213526	3.293040861
H	15.44448187	5.839027221	2.046758915
H	15.57275958	4.053286256	1.893497567
C	11.51362601	6.982281207	5.018349723
H	10.52734481	7.044496178	4.508783516
H	12.09354798	7.884856708	4.747317875
H	11.29151343	6.969440999	6.104498054
C	8.581992591	4.842396245	5.102225635
C	8.516870478	4.898582207	3.684244805
C	7.334839826	5.380303488	3.087806732
H	7.284680748	5.424426282	1.987266594
C	6.22225739	5.792969741	3.841410447
C	6.306474223	5.694367649	5.240222613
H	5.441118285	5.990862211	5.85534163
C	7.461619805	5.222992259	5.893858981
C	9.622473099	4.436633994	2.760536505
H	10.47830753	5.139825071	2.738633412
H	9.237815697	4.340968499	1.726900882
H	10.03936747	3.455105452	3.057168077
C	4.967282294	6.285333034	3.162204545
H	4.386863174	5.438825015	2.735483461
H	5.2024169	6.970186715	2.322291759
H	4.303177121	6.820280751	3.868808665
C	7.446261164	5.097842072	7.398876517
H	6.503500793	5.496764775	7.818837329
H	8.323151742	5.6123326	7.841216737
H	7.535356732	4.03383457	7.708766981

89
Dipp3PO
P	4.846294577	4.84669313	15.20495686
O	6.188765628	4.839919942	14.46753143
C	4.586534067	3.219943425	16.08320109
C	5.567561047	2.833551329	17.05940663
C	5.258606049	1.789790139	17.9528953
H	5.98736948	1.508588171	18.72484885
C	4.034096595	1.112869122	17.88194431
H	3.781557735	0.3419190521	18.62619711
C	3.188411093	1.350123099	16.79571998
H	2.309419284	0.705978474	16.64044038
C	3.485576034	2.338568889	15.83217937
C	6.981172388	3.422408356	17.06630476
H	6.920648747	4.506507168	16.83140971
C	2.851029831	2.152231295	14.44966508
H	3.115976565	3.015402343	13.82088457
C	7.785647548	2.760735362	15.92312659
H	7.849889743	1.664051714	16.08359578
H	8.817112256	3.168975893	15.90093452
H	7.314029005	2.970774583	14.9470639
C	3.356142235	5.156798131	14.09357613
C	2.091622732	5.497283344	14.66276556
C	1.01139858	5.802819931	13.81060231
H	0.04117415603	6.072695813	14.25436952
C	1.148422872	5.770724209	12.42153905
H	0.2948598003	6.015244843	11.77073609
C	2.382460665	5.419216923	11.86761208
H	2.48980387	5.381448442	10.7732057
C	3.498557522	5.102302165	12.66667751
C	1.824594564	5.593373905	16.16264857
H	2.735717802	5.260939208	16.68719954
C	4.762691944	4.666086324	11.91349341
H	5.56627575	4.510881151	12.65485926
C	1.556849991	7.053278331	16.57047724
H	2.352673221	7.729531414	16.20677546
H	1.507657161	7.143539364	17.6740534
H	0.5897032013	7.408824481	16.15769921
C	4.809843326	6.385610268	16.32554905
C	4.949461131	7.598430419	15.56852381
C	4.85147911	8.842780523	16.22391027
H	4.961105704	9.761957407	15.62949434
C	4.608474327	8.934514278	17.5936178
H	4.50944292	9.915142521	18.08363726
C	4.508581167	7.756793662	18.33362307
H	4.340837153	7.821095158	19.41867023
C	4.629685169	6.480337288	17.74459179
C	5.222265601	7.685703225	14.06512017
H	5.259261978	6.669877889	13.64752086
C	4.588859142	5.319345648	18.74074183
H	4.890765391	4.403595585	18.21550833
C	4.113958828	8.458280111	13.32993378
H	3.120993489	8.00217787	13.51587208
H	4.292435323	8.442052368	12.23551936
H	4.06667052	9.522364744	13.64152533
C	7.740532947	3.247834737	18.38951138
H	7.160252713	3.58710717	19.26628851
H	8.682024065	3.83205815	18.35860268
H	8.026481383	2.18875143	18.55806979
C	3.543933224	0.9162457932	13.8272383
H	4.64605128	1.033402142	13.82725719
H	3.207473018	0.7712182665	12.77992526
H	3.304036044	-0.007438773572	14.39323902
C	1.326316161	2.002722622	14.39097693
H	0.9535850885	1.185944736	15.04385999
H	1.015888089	1.761024094	13.35446385
H	0.813954555	2.937416163	14.67874582
C	0.6879503776	4.677775084	16.65255205
H	-0.2448545886	4.818916264	16.0693053
H	0.4487180581	4.906088929	17.71113457
H	0.9737559507	3.610788092	16.59707474
C	4.52951987	3.328712914	11.18476378
H	4.241255086	2.527688309	11.89018127
H	5.459555551	3.004770703	10.67368868
H	3.731688207	3.403689831	10.41559147
C	5.255045387	5.739974851	10.92626222
H	4.520170833	5.941500774	10.11863317
H	6.194994723	5.404469583	10.44235445
H	5.46684483	6.698738533	11.43688846
C	6.626521992	8.262415166	13.80770596
H	6.738338718	9.294584488	14.20054119
H	6.836585789	8.292090549	12.7182142
H	7.39177659	7.619684973	14.28517936
C	3.195079676	5.047133099	19.33440201
H	2.779006842	5.949728964	19.8294969
H	3.26014064	4.244108767	20.09669966
H	2.474155347	4.71094376	18.56906901
C	5.601744033	5.541199412	19.88240563
H	6.604777904	5.806322758	19.49534263
H	5.693970587	4.61944682	20.49274185
H	5.282093724	6.350866127	20.570249
89
Dipp3AsO
As	4.889531126	4.829462562	15.19289477
O	6.345220921	4.820467888	14.37331951
C	4.606057738	3.093528736	16.13009185
C	5.547789164	2.730287772	17.1426656
C	5.202117318	1.694389139	18.03243305
H	5.897856335	1.418813727	18.83649993
C	3.98618889	1.007880284	17.90775996
H	3.709120817	0.2360653583	18.6423135
C	3.178285602	1.240376213	16.79162634
H	2.302672258	0.5988402354	16.60911282
C	3.504490034	2.235144238	15.8429882
C	6.958376473	3.32253959	17.17804839
H	6.893776274	4.414784153	16.97405893
C	2.889516397	2.09929974	14.44818245
H	3.15484979	2.991614141	13.85844489
C	7.779114664	2.702142889	16.02332477
H	7.816935588	1.597641798	16.12792739
H	8.818507744	3.089444985	16.050277
H	7.339713332	2.980447599	15.047532
C	3.299204809	5.166330278	14.02439922
C	2.051512007	5.495109638	14.62424972
C	0.9565039107	5.794432239	13.7877621
H	-0.01054090045	6.055076001	14.2443183
C	1.077717508	5.768965325	12.39574928
H	0.2120488325	6.007118829	11.75867928
C	2.30778491	5.436975127	11.81918596
H	2.402177153	5.41161751	10.72304815
C	3.4371555	5.127361872	12.60362474
C	1.825104432	5.590850682	16.13058523
H	2.752944952	5.264149167	16.63403695
C	4.713598921	4.721855953	11.86119676
H	5.523605334	4.606256673	12.60860027
C	1.564154284	7.050914369	16.54323651
H	2.354297655	7.726760675	16.16599749
H	1.534215027	7.142442273	17.64733343
H	0.5903884961	7.406000382	16.14618307
C	4.853924039	6.482287757	16.35146542
C	4.973804471	7.676327118	15.57544114
C	4.863205171	8.924546887	16.22282409
H	4.958643489	9.842057382	15.62299993
C	4.62524767	9.018877366	17.5947242
H	4.519890149	10.00197335	18.07848255
C	4.534560668	7.846525695	18.34674452
H	4.365626486	7.916657013	19.43171883
C	4.665385694	6.568756988	17.76206557
C	5.2301511	7.728709391	14.06921456
H	5.267445277	6.699964415	13.67648366
C	4.625660842	5.39204045	18.73555624
H	4.884630557	4.476814533	18.18167125
C	4.109442072	8.480836535	13.33201292
H	3.122115753	8.017174297	13.5292152
H	4.279893068	8.456058459	12.23668408
H	4.05453306	9.547466893	13.63326878
C	7.700357867	3.11641606	18.50579363
H	7.110263207	3.436008746	19.38395119
H	8.644093495	3.697516319	18.5007827
H	7.979063381	2.051835453	18.64988252
C	3.591396585	0.892143093	13.78264368
H	4.692304877	1.019047737	13.78390398
H	3.253259441	0.7771167204	12.73230594
H	3.360671251	-0.0507230758	14.3203113
C	1.365579885	1.94897511	14.37234648
H	0.9936582015	1.093717035	14.97437458
H	1.061070906	1.766946544	13.32201357
H	0.8468482648	2.86318141	14.71158433
C	0.7067027185	4.669624524	16.64953439
H	-0.2434380895	4.815306123	16.09623772
H	0.4997435762	4.888252837	17.71695214
H	0.9924094139	3.60354328	16.57616804
C	4.526254285	3.364090006	11.15841249
H	4.270574481	2.566951885	11.88074091
H	5.464175959	3.063419554	10.64773865
H	3.720609246	3.398425015	10.39423269
C	5.172726712	5.794366054	10.85772176
H	4.444979597	5.94361279	10.03200993
H	6.136657508	5.493665356	10.39897934
H	5.32824981	6.773174218	11.35055149
C	6.630500105	8.298803058	13.78037904
H	6.748800107	9.336629162	14.15630904
H	6.822939524	8.310007313	12.68752721
H	7.400604992	7.65971208	14.25463846
C	3.240558327	5.153785208	19.36267035
H	2.875636959	6.053443789	19.90093081
H	3.293775609	4.321510256	20.09389308
H	2.484466609	4.876677708	18.60707017
C	5.677488993	5.576901019	19.84675511
H	6.683119834	5.778352133	19.42900594
H	5.734687528	4.666694891	20.47775865
H	5.416844678	6.420411731	20.51823986
87
(3,5-Me2Ph)3SbO·B(C6F5)3
Sb	10.52160652	8.24215574	6.134422552
F	14.32998943	7.064544514	3.095929257
F	15.57239316	9.397337096	2.646138761
F	14.13192603	11.70586579	2.321641462
F	11.3818805	11.61975456	2.397016956
F	10.11472302	9.329191639	2.939225282
F	13.42908065	7.145323966	5.578082537
F	14.61529026	5.275945202	7.083069943
F	13.82983363	2.640878561	6.886961778
F	11.94931834	1.925541612	5.028961505
F	10.84379265	3.755907071	3.419531853
F	8.248604888	6.416062851	3.005223384
F	7.20921255	5.711093566	0.6592505097
F	8.827278532	5.024855617	-1.455171582
F	11.56065359	5.097785202	-1.154761257
F	12.64450326	5.852120665	1.20478987
O	10.21996185	7.156729579	4.557115746
C	8.516839483	8.881136794	6.396199467
C	7.628924495	8.591381949	5.348907249
H	7.97997911	8.027997585	4.472142808
C	6.290348355	9.027459253	5.43518313
C	5.891657332	9.744385349	6.581406763
H	4.846499174	10.08887776	6.656760634
C	6.778819223	10.03944947	7.638914128
C	8.113672542	9.598502556	7.535647418
H	8.822184467	9.822548726	8.34953223
C	5.323048388	8.742547201	4.311411149
H	5.091166992	9.669225324	3.744257104
H	4.360230407	8.348283529	4.695600021
H	5.742267152	8.008101923	3.597492646
C	6.299482994	10.79433403	8.856103174
H	5.745861368	11.71221074	8.570644558
H	7.140630685	11.09168691	9.512043676
H	5.605106117	10.17380167	9.461568552
C	11.15977176	6.828827573	7.586730713
C	10.61431666	5.541039165	7.443184086
H	9.857642268	5.334902842	6.670385872
C	11.08715389	4.495200109	8.25811597
C	12.09967434	4.785809544	9.196965165
H	12.4902205	3.96732441	9.823394698
C	12.65013913	6.073694623	9.346067249
C	12.16465712	7.11139661	8.522202582
H	12.59927894	8.120025789	8.602226306
C	10.55886943	3.090027508	8.105576945
H	9.741388155	3.040316977	7.361635688
H	10.17652842	2.695897927	9.069690634
H	11.36191315	2.403935231	7.767350877
C	13.78285987	6.321626719	10.3106489
H	13.67274734	5.719907541	11.23441942
H	13.85467444	7.389298297	10.59599765
H	14.74799654	6.034426318	9.841802102
C	11.67064721	10.03206284	5.938116475
C	13.07265422	10.05519872	5.99243022
H	13.64897986	9.148547267	6.211280303
C	13.7541318	11.2579117	5.711475837
C	12.99817909	12.40575635	5.404048861
H	13.52863193	13.3427617	5.170141149
C	11.58891779	12.39397619	5.362556317
C	10.92133847	11.18426076	5.635647376
H	9.822247691	11.14644354	5.584809878
C	15.26170763	11.28058064	5.667984335
H	15.70382903	10.61792881	6.437879134
H	15.66159015	12.30304667	5.810799798
H	15.61924314	10.91701052	4.681566749
C	10.81790777	13.63032328	4.974296875
H	11.25339447	14.54270979	5.428362525
H	9.754808768	13.56136347	5.275533508
H	10.84586329	13.76018377	3.872254746
C	12.15556864	8.073651232	3.114576828
C	13.55149694	8.153790533	2.964103175
C	14.22837683	9.357855851	2.701586599
C	13.49743254	10.54167196	2.523680025
C	12.09870003	10.4979088	2.583799449
C	11.46698239	9.276697656	2.865488105
C	12.13960892	5.551382569	4.344425882
C	13.0963963	5.844571836	5.325912619
C	13.71327687	4.904242998	6.158986412
C	13.32402375	3.562348301	6.052431703
C	12.35590966	3.202808661	5.103869523
C	11.78856201	4.190937663	4.275337587
C	10.51693065	6.210631738	2.211995427
C	9.129661622	6.137153933	2.015072453
C	8.545631079	5.753424684	0.793417233
C	9.367270153	5.400241981	-0.287424547
C	10.76299786	5.440584074	-0.1318243724
C	11.2970787	5.840840023	1.103091633
B	11.28447062	6.739002317	3.564675063
96
Mes3PO·B(C6F5)3
P	10.53364607	4.466699765	6.182964597
F	13.43001247	4.130253148	7.740092296
F	15.70391634	3.580430258	6.446154096
F	17.00370893	5.546599691	5.019435423
F	15.8976753	8.056827896	4.872801524
F	13.59760727	8.609393123	6.060899664
F	13.27483266	8.939509374	8.757495506
F	12.36561076	11.46998281	8.82215431
F	9.895129079	12.08324996	7.777378934
F	8.360329464	10.08492955	6.66977209
F	9.228135141	7.572871342	6.612063042
F	14.48713198	6.137007761	9.540137577
F	14.50786311	5.91678841	12.18478521
F	12.18399654	6.099996182	13.63807521
F	9.796501746	6.513880176	12.32697744
F	9.738395136	6.738474522	9.662856904
O	10.91201977	5.524198596	7.294738438
C	10.13176732	2.820292946	6.92797076
C	10.28733789	2.52751722	8.317909009
C	9.885740642	1.262929634	8.792344206
H	10.01124833	1.056534407	9.867057891
C	9.332891455	0.2733985448	7.96694324
C	9.185054148	0.5851892571	6.607372129
H	8.760581309	-0.1683873953	5.924596749
C	9.568060304	1.825899012	6.067616805
C	10.81347242	3.486899865	9.347219251
H	10.90641623	2.984516858	10.3277002
H	10.12816725	4.344360164	9.467253455
H	11.79280176	3.909342257	9.075371753
C	8.946093192	-1.078227562	8.511037317
H	8.140757336	-1.545394764	7.910812097
H	8.605760507	-1.011902005	9.56323537
H	9.814769055	-1.771630905	8.49260182
C	9.367948515	1.98691262	4.579985735
H	9.311298376	0.9926049695	4.097148631
H	10.18817097	2.543060207	4.093429445
H	8.427371686	2.527066754	4.352361742
C	11.90438012	4.392023824	4.974169337
C	12.7625868	3.259837483	4.809805097
C	13.80538395	3.351425692	3.867189166
H	14.46816298	2.480980923	3.744217262
C	14.07339786	4.517376818	3.133475164
C	13.24506319	5.629228854	3.353089629
H	13.45089047	6.569473322	2.816574172
C	12.1702082	5.600825138	4.254380852
C	12.70650115	1.976019326	5.607144548
H	11.8932484	1.299637688	5.279138658
H	12.56011649	2.158370516	6.684480791
H	13.6624646	1.434477584	5.483927605
C	15.26348904	4.608717821	2.215136185
H	16.1211902	5.05375237	2.762643302
H	15.05866179	5.25699696	1.340396477
H	15.58223483	3.612301455	1.852472227
C	11.38235874	6.881441229	4.40162649
H	10.4303946	6.781924546	4.94362518
H	11.16219599	7.312963326	3.405920169
H	11.97997988	7.636877784	4.943494694
C	8.917025028	4.930714119	5.389940628
C	8.670134408	5.054418736	3.984421125
C	7.391254032	5.466341328	3.560153241
H	7.218414921	5.566668522	2.475999408
C	6.338437963	5.744297282	4.442962336
C	6.584664568	5.552527064	5.809329367
H	5.775674408	5.735510668	6.534006774
C	7.833310823	5.138305099	6.304297572
C	9.621093008	4.75892866	2.839320568
H	9.99724531	5.697751038	2.386714574
H	9.068857446	4.221322105	2.043322486
H	10.50123534	4.158078889	3.104830479
C	4.99125619	6.191559278	3.934825803
H	4.449812034	5.350586648	3.450713806
H	5.092874419	6.990838421	3.172854788
H	4.352390112	6.574287826	4.753900975
C	7.93241741	4.934524174	7.79421091
H	7.045288393	5.362061277	8.297055299
H	8.824113209	5.419729679	8.221345548
H	7.973824702	3.855161021	8.046282295
C	13.37884853	6.399844318	7.0061506
C	14.08137388	7.361009505	6.258633829
C	15.29983663	7.103576681	5.60292289
C	15.86620051	5.825577067	5.675586908
C	15.20466694	4.825354955	6.401599658
C	14.00625445	5.144794042	7.047582909
C	11.32171455	8.119092221	7.658030602
C	10.06531581	8.486037365	7.157366501
C	9.571581096	9.803781942	7.175573824
C	10.34737898	10.82317562	7.74474558
C	11.60921057	10.50714125	8.276427787
C	12.05477339	9.178311767	8.229367828
C	12.09607554	6.397137192	9.432326624
C	10.94901401	6.529592575	10.23577225
C	10.94097497	6.419389839	11.63373559
C	12.15594978	6.206001077	12.30423124
C	13.33821246	6.104083191	11.55699729
C	13.28972797	6.214069441	10.15380725
B	11.94767547	6.604489802	7.795777994

96
Mes3AsO·B(C6F5)3
As	10.53970555	4.469421398	6.171677516
F	13.41022448	4.147373301	7.833843914
F	15.64780149	3.540717068	6.498177907
F	16.92795322	5.450199019	4.986405511
F	15.86451584	7.977888878	4.823267167
F	13.6174212	8.599314118	6.082970894
F	13.28531445	8.992027391	8.829340555
F	12.38243753	11.53017434	8.843190252
F	9.950556405	12.14077623	7.711437672
F	8.445932549	10.1389743	6.570262458
F	9.303827803	7.62186849	6.563312556
F	14.50720243	6.207153815	9.597359958
F	14.52393658	5.882706974	12.23741635
F	12.19157259	5.975997937	13.68562404
F	9.804029149	6.410836696	12.38364884
F	9.750677816	6.744021615	9.729535537
O	10.9032626	5.595251995	7.425702284
C	10.11980603	2.725821851	6.973702533
C	10.25275357	2.453491964	8.364930662
C	9.854046098	1.182572256	8.82749428
H	9.956720107	0.9743652382	9.904421817
C	9.334224028	0.1874199269	7.985016572
C	9.208558135	0.4944204266	6.620743971
H	8.804618711	-0.2635343748	5.930268131
C	9.585947671	1.742348208	6.093005355
C	10.75547816	3.43111878	9.391368387
H	10.82301557	2.945148456	10.38225814
H	10.07669089	4.298563293	9.478112527
H	11.74353409	3.84496291	9.133356673
C	8.954589215	-1.170256308	8.520526687
H	8.167509222	-1.647403287	7.904166974
H	8.592010177	-1.10929246	9.565560014
H	9.832359987	-1.852302805	8.519269385
C	9.401510075	1.945210197	4.607932307
H	9.344232358	0.9676146038	4.092393219
H	10.23141403	2.510129365	4.142849448
H	8.466059053	2.498695458	4.389738118
C	12.01579049	4.420431567	4.896871593
C	12.86210415	3.28553161	4.741086832
C	13.89356213	3.369458655	3.785013081
H	14.55818701	2.500046404	3.663276634
C	14.14330405	4.529983117	3.03414998
C	13.31374794	5.643135725	3.250286203
H	13.50967475	6.577693939	2.700345597
C	12.25162832	5.621657264	4.168802488
C	12.79361503	2.021080235	5.565716197
H	11.97809443	1.342947171	5.245935075
H	12.63920219	2.233423948	6.637257829
H	13.7461917	1.469094414	5.466660698
C	15.31989331	4.61662995	2.097470692
H	16.18051996	5.077055747	2.627167898
H	15.09756881	5.249521626	1.215774055
H	15.64163004	3.617412104	1.745407667
C	11.44723435	6.887685188	4.332335188
H	10.51485644	6.772843139	4.908459601
H	11.18289473	7.31021964	3.343501398
H	12.04583937	7.656424495	4.855661868
C	8.806424419	4.977411217	5.367963308
C	8.559314218	5.093193914	3.969980509
C	7.276721959	5.504265591	3.553584664
H	7.093213348	5.600704071	2.470691684
C	6.236398901	5.787431743	4.450206889
C	6.497659657	5.610925753	5.8177975
H	5.697267015	5.804165819	6.549461809
C	7.751646891	5.200179212	6.303465418
C	9.523373653	4.786096671	2.843335533
H	9.82818471	5.716161179	2.323347867
H	9.019002332	4.148478552	2.089984261
H	10.44458698	4.274769367	3.15536688
C	4.880595651	6.226814535	3.956902432
H	4.314215175	5.368543861	3.535457131
H	4.969149046	6.982807805	3.150755729
H	4.270675622	6.660693079	4.772590338
C	7.896539112	5.016655728	7.79132517
H	6.986377242	5.364969383	8.313234741
H	8.756934668	5.580981681	8.189941648
H	8.042354234	3.947528674	8.048000636
C	13.38188119	6.407757437	7.061690279
C	14.08254821	7.343898282	6.282874922
C	15.27549545	7.052347267	5.595474612
C	15.82037966	5.765643843	5.676106839
C	15.16681407	4.793189519	6.445822975
C	13.99050542	5.144200719	7.115351849
C	11.35593976	8.168588464	7.694749918
C	10.12233233	8.535384233	7.140462601
C	9.634960293	9.855710968	7.126504524
C	10.39657158	10.87753635	7.710591453
C	11.63883688	10.56247216	8.287653215
C	12.07865508	9.230871335	8.271094302
C	12.11471584	6.436240879	9.496204537
C	10.96182131	6.522342152	10.29668037
C	10.95156273	6.356850353	11.68978752
C	12.16707083	6.134222136	12.35619799
C	13.35416326	6.07831986	11.61118029
C	13.30828246	6.243264138	10.21357401
B	11.95907978	6.645107863	7.857916476

96
Mes3SbO·B(C6F5)3
Sb	10.55975783	4.529491919	6.167150369
F	13.46440466	4.187839085	8.267865124
F	15.59527636	3.410132288	6.844472745
F	16.68911685	5.073176019	4.957788699
F	15.64279747	7.585356713	4.594526478
F	13.60807127	8.446029414	6.065266748
F	13.33516213	9.081914151	8.962565745
F	12.47645904	11.63610797	8.77974114
F	10.12561495	12.21250536	7.475003877
F	8.654412569	10.17161901	6.361262
F	9.47043525	7.642003901	6.543338936
F	14.51818234	6.418055758	9.825590119
F	14.50863413	6.061156846	12.47365041
F	12.14675268	6.015247456	13.87514693
F	9.764868067	6.343554376	12.53660081
F	9.740380429	6.719484921	9.883611694
O	10.94931302	5.659793825	7.685206084
C	10.10634249	2.601487582	7.023558383
C	10.18106769	2.328011175	8.415201217
C	9.803274885	1.035749358	8.838743405
H	9.860027992	0.8107180027	9.915928858
C	9.364838591	0.0362464724	7.953862417
C	9.287569969	0.3558043403	6.586919185
H	8.9365782	-0.4044401606	5.870313964
C	9.644812554	1.626358125	6.10075476
C	10.61252227	3.318982725	9.465288318
H	10.63478666	2.837575446	10.46060677
H	9.926958314	4.18598793	9.515506878
H	11.60902721	3.743321592	9.255382452
C	9.015254712	-1.344127414	8.452100187
H	8.265963606	-1.836449893	7.801408408
H	8.616516687	-1.315903779	9.485245123
H	9.915772895	-1.995709137	8.467702324
C	9.498392629	1.900124741	4.622003671
H	9.456983775	0.9558542953	4.046564679
H	10.34158438	2.490347943	4.206441337
H	8.567813588	2.466371422	4.410647221
C	12.20153811	4.530685863	4.758489433
C	13.06923901	3.413265552	4.638071191
C	14.07473532	3.477716247	3.654569858
H	14.76479638	2.624745751	3.558816074
C	14.25477186	4.604278616	2.829838967
C	13.39439582	5.700322887	3.007737674
H	13.53868082	6.606693501	2.39866379
C	12.36902988	5.697780913	3.972828625
C	13.00456639	2.198528874	5.532280322
H	12.12935109	1.555247484	5.31486874
H	12.94216753	2.478112382	6.60121038
H	13.91337072	1.582919709	5.404524908
C	15.39634423	4.670951242	1.848761923
H	16.28851921	5.101439891	2.350523059
H	15.15750323	5.31842086	0.9825263212
H	15.67782323	3.667346131	1.474426899
C	11.5344184	6.942047208	4.137804677
H	10.60809324	6.793043588	4.722777398
H	11.24389749	7.360814635	3.154931912
H	12.1135269	7.723298251	4.667002581
C	8.629889855	5.074964111	5.329008047
C	8.369040413	5.149635074	3.938572305
C	7.066674994	5.507435378	3.531787813
H	6.859359611	5.574000813	2.450826567
C	6.037237355	5.778817182	4.446720242
C	6.329419453	5.661980692	5.817189814
H	5.537165793	5.858138217	6.557250181
C	7.606057296	5.305678042	6.287514824
C	9.363540998	4.850027727	2.841006334
H	9.556528184	5.753292618	2.227834431
H	8.956398165	4.078458743	2.156074691
H	10.3386927	4.489352333	3.205604311
C	4.654549684	6.150019274	3.970279379
H	4.104434731	5.252476738	3.614044721
H	4.695877585	6.862461234	3.121957712
H	4.053637854	6.608951371	4.778943996
C	7.82643577	5.162816601	7.770628289
H	6.950183429	5.527088647	8.337837215
H	8.713449777	5.72819413	8.114293212
H	7.977847751	4.096647263	8.043421658
C	13.40096662	6.361117964	7.257523662
C	14.04463072	7.19064895	6.326066331
C	15.14051289	6.781740101	5.544749998
C	15.6748178	5.501269482	5.723651329
C	15.10831683	4.651623205	6.683914305
C	13.99397311	5.095000293	7.4048046
C	11.44579985	8.226503255	7.791502197
C	10.26025318	8.57807548	7.134437684
C	9.798795188	9.901598975	7.010817772
C	10.54558389	10.94416923	7.578193192
C	11.74647363	10.64594135	8.245666706
C	12.16013874	9.308632495	8.33698278
C	12.12363413	6.528144818	9.696360343
C	10.94930601	6.539287124	10.46890219
C	10.92501908	6.352784318	11.86020277
C	12.13886352	6.18824065	12.54655976
C	13.34264108	6.205210977	11.8255453
C	13.31290017	6.387057805	10.4303719
B	11.99769417	6.69787698	8.054111248

123
Dipp3PO·B(C6F5)3
P	5.086930452	4.869336192	15.11668805
O	6.455806674	4.965349552	14.32613999
C	4.691221786	3.199948514	15.91339226
C	5.468404145	2.642194639	16.98754952
C	4.843455724	1.780780409	17.9073545
H	5.427887525	1.402331103	18.75804064
C	3.525561985	1.352150762	17.72399919
H	3.030832869	0.7151343517	18.47260874
C	2.910161976	1.625930485	16.50117448
H	1.972555391	1.113232625	16.240302
C	3.498406565	2.478327638	15.54176674
C	6.993536303	2.654986379	16.97978917
H	7.331595608	3.468208126	16.3132391
C	3.016970702	2.26858554	14.10358904
H	3.48583527	3.023328067	13.45910462
C	7.413713559	1.305404006	16.34296937
H	7.247299257	0.4774984494	17.06250084
H	8.486997679	1.334301172	16.07638577
H	6.82858754	1.078355918	15.43474554
C	3.556125671	5.201743646	14.05728035
C	2.336407932	5.507103903	14.74814111
C	1.184256757	5.815130209	13.99403699
H	0.2588928083	6.070416289	14.53032407
C	1.181828645	5.781841594	12.60086098
H	0.2656196123	6.009998659	12.03581064
C	2.363495956	5.45176076	11.93719987
H	2.373543972	5.416695482	10.83842959
C	3.560656864	5.177152634	12.62681866
C	2.136831722	5.550473428	16.26253239
H	3.06838268	5.216157668	16.74290956
C	4.769933952	4.861712161	11.75210022
H	5.651111448	4.772233841	12.40204282
C	1.848323697	6.98175505	16.74992419
H	2.604913805	7.701431668	16.39114154
H	1.840821981	7.01480953	17.85782718
H	0.8547374324	7.328644188	16.3978655
C	5.064393227	6.422560397	16.19075249
C	4.996988172	7.646872893	15.43077634
C	4.893834189	8.867332354	16.12677182
H	4.842938856	9.797796277	15.54396677
C	4.872553245	8.930600766	17.51739609
H	4.786421598	9.897999706	18.03432074
C	4.993989068	7.747772917	18.24369803
H	5.014769323	7.795748174	19.34005203
C	5.109426911	6.489665489	17.61891457
C	5.069553936	7.812024151	13.90606263
H	5.282439295	6.834422553	13.44648135
C	5.294258234	5.304480027	18.56457243
H	5.80784892	4.515060231	17.99191996
C	3.741381705	8.356386999	13.34485225
H	2.869883486	7.761230285	13.66825094
H	3.763483397	8.358752975	12.23709408
H	3.578446519	9.402263343	13.67724521
C	8.51428251	5.974209788	13.06824269
C	8.222027442	5.676660054	11.72049088
C	8.580031753	6.48274732	10.62868425
C	9.319437684	7.652729764	10.85167531
C	9.707086325	7.960972712	12.16250654
C	9.325195368	7.117697198	13.2230868
F	7.582248354	4.532940931	11.38783067
F	8.23180903	6.134282726	9.378789255
F	9.670939262	8.441935113	9.831296046
F	10.44317953	9.054869926	12.40094785
F	9.815707673	7.492757218	14.41991535
C	8.493183214	3.438604557	13.70625656
C	9.846173279	3.230171515	13.37987271
C	10.34019926	2.04651078	12.81210752
C	9.446411783	0.9989885563	12.52605212
C	8.084232915	1.171169864	12.80755962
C	7.644739023	2.378519218	13.3738417
F	10.74810278	4.204549144	13.62468314
F	11.64434003	1.902803406	12.53990604
F	9.892340196	-0.1447817073	11.99296863
F	7.208381605	0.1833028283	12.55322609
F	6.304826861	2.451939482	13.58553141
C	8.674499801	5.284407202	15.74150617
C	8.341677726	6.495996192	16.37551511
C	8.787072985	6.887320247	17.64513369
C	9.664509787	6.051036754	18.34811976
C	10.08354121	4.858983766	17.74513551
C	9.573537057	4.49527753	16.48556153
F	7.599544393	7.408123792	15.72730573
F	8.374319389	8.040531185	18.19269734
F	10.07147386	6.376961101	19.58018245
F	10.88916769	4.019335999	18.41335163
F	9.969300774	3.273274388	16.06835403
C	7.690219735	2.800894389	18.33857458
H	7.585377814	3.813135145	18.76302686
H	8.770414033	2.594098325	18.22974801
H	7.302334126	2.073987634	19.08047189
C	3.569948768	0.8970145781	13.64345905
H	4.669503899	0.8452623544	13.73767431
H	3.312428128	0.7353237389	12.57623546
H	3.127127531	0.06657321879	14.23022847
C	1.500981016	2.324364315	13.87599794
H	0.9717076608	1.508661195	14.41117636
H	1.284279693	2.196638605	12.79668058
H	1.065884584	3.287720423	14.19206915
C	1.029107404	4.599757039	16.75157259
H	0.03705509954	4.873444478	16.33834198
H	0.9522855986	4.655660066	17.85642123
H	1.238410041	3.550067631	16.48225629
C	4.613374685	3.514943563	11.01822848
H	4.534456685	2.667734547	11.7234372
H	5.506197712	3.334331359	10.38827342
H	3.721184101	3.504128366	10.35781626
C	5.041492794	5.993548231	10.74100774
H	4.178602363	6.165628182	10.0663507
H	5.90744265	5.736257402	10.10470623
H	5.267468766	6.951265011	11.24779314
C	6.220387651	8.739146969	13.45943869
H	6.042876092	9.791921771	13.75926249
H	6.292006626	8.72468396	12.35235694
H	7.192935731	8.424847032	13.86827039
C	3.966243203	4.720633604	19.08052739
H	3.340622937	5.515350465	19.53718506
H	4.165080321	3.953191793	19.854771
H	3.380082705	4.226806274	18.28562094
C	6.192519379	5.643449812	19.77081097
H	7.124099533	6.158100243	19.47190948
H	6.465833262	4.712982392	20.30611947
H	5.672577136	6.2884353	20.50738637
B	8.043827971	4.916651867	14.2586578
123
Dipp3AsO·B(C6F5)3
As	5.107656421	4.852241115	15.1011089
O	6.550050404	5.073910676	14.14894578
C	4.702738648	3.061235984	15.95020215
C	5.459115776	2.546049631	17.04633969
C	4.813146158	1.690467555	17.95781631
H	5.373507881	1.326044924	18.83056277
C	3.503241781	1.250179352	17.73540216
H	2.993923409	0.6135414645	18.47447085
C	2.909646688	1.515417579	16.49895179
H	1.973476667	1.00734991	16.2234708
C	3.518454907	2.365716315	15.54840507
C	6.979837356	2.593792208	17.0554692
H	7.305060515	3.456119411	16.44038505
C	3.066057889	2.203985623	14.09814143
H	3.557248308	2.978361727	13.49112913
C	7.428937294	1.294153846	16.33963007
H	7.243410183	0.4198201714	16.9969403
H	8.508331989	1.341949526	16.10422387
H	6.867250462	1.130973046	15.40363244
C	3.460189327	5.204212202	14.00625654
C	2.270099454	5.512231459	14.73046821
C	1.101237904	5.822236948	14.0015677
H	0.1872474658	6.079513538	14.55673452
C	1.075049294	5.790686882	12.60773871
H	0.1481622945	6.02097712	12.06120385
C	2.242860946	5.461951583	11.91579139
H	2.231612637	5.433716546	10.81645679
C	3.452818783	5.182279126	12.58124314
C	2.131600386	5.551946254	16.24906041
H	3.0890765	5.228811326	16.68967022
C	4.664289728	4.882962043	11.70627508
H	5.549652488	4.809347986	12.35766083
C	1.855636566	6.978586509	16.75539039
H	2.609396477	7.698273037	16.3886565
H	1.870618511	7.002104256	17.86341444
H	0.8566888232	7.331410104	16.4254447
C	5.106933695	6.517119652	16.21272999
C	5.016940041	7.717780015	15.43534353
C	4.933825603	8.943064785	16.12858797
H	4.869738917	9.871462939	15.54290487
C	4.942693467	9.008439664	17.51998136
H	4.874192655	9.979044504	18.03353998
C	5.068674235	7.829794791	18.25624799
H	5.108107868	7.885901562	19.35183099
C	5.170869581	6.569091517	17.63440149
C	5.009548217	7.845402981	13.90657708
H	5.141108092	6.847427891	13.46228636
C	5.360261023	5.3643033	18.55400183
H	5.892377686	4.594121787	17.96603521
C	3.671158655	8.42660604	13.41060662
H	2.800261768	7.867455468	13.79829089
H	3.62877483	8.393388485	12.30374148
H	3.558201837	9.487170342	13.71659212
C	8.647276252	5.965282668	13.05547634
C	8.259164685	5.747643897	11.72014734
C	8.601599078	6.588061074	10.64980553
C	9.428468861	7.696076752	10.8883828
C	9.908533606	7.916462826	12.1877606
C	9.536454659	7.043381197	13.22763418
F	7.52868517	4.658771776	11.38936422
F	8.167643767	6.32827649	9.404276858
F	9.775537233	8.512564532	9.886904028
F	10.73471255	8.944876283	12.42593926
F	10.10911641	7.310848244	14.41736564
C	8.538497825	3.427718396	13.70208099
C	9.896628	3.174581372	13.43584098
C	10.37700302	1.97118892	12.89764378
C	9.463401913	0.9489924886	12.58345275
C	8.096665134	1.164457017	12.80767918
C	7.672263737	2.390119571	13.34548478
F	10.81656536	4.122432913	13.71311469
F	11.68608304	1.784094804	12.67951231
F	9.895171501	-0.2137720557	12.0795996
F	7.204212569	0.1956912761	12.53485301
F	6.326172175	2.496685549	13.52048472
C	8.663295826	5.307988885	15.72628013
C	8.345853926	6.556440722	16.29390406
C	8.732690609	6.972726498	17.57465115
C	9.534968028	6.126917123	18.35295659
C	9.945291658	4.901348154	17.81488058
C	9.496392658	4.51667103	16.53846838
F	7.689733396	7.476995171	15.56629689
F	8.33943802	8.158641229	18.06367002
F	9.885595942	6.480446938	19.59587747
F	10.7006038	4.068334232	18.5485472
F	9.894098381	3.28163241	16.16154478
C	7.65714132	2.671573187	18.42744066
H	7.46494507	3.625885241	18.9473402
H	8.750952419	2.568084589	18.31090368
H	7.332371569	1.844515197	19.09082184
C	3.619104885	0.8453562895	13.60442103
H	4.718399132	0.7920912738	13.70299291
H	3.367632082	0.7098142715	12.53223374
H	3.172630289	0.001395924926	14.16877604
C	1.556176665	2.288579817	13.84668053
H	1.006089062	1.469112459	14.35419767
H	1.354983859	2.190743083	12.76135183
H	1.13115131	3.251402562	14.17981645
C	1.059911275	4.58028818	16.77402655
H	0.04939017446	4.843989821	16.40111894
H	1.025196099	4.621072972	17.88160663
H	1.275091165	3.537141921	16.48170599
C	4.530535962	3.537976403	10.96679418
H	4.459509102	2.685883741	11.66726263
H	5.429723805	3.372279706	10.34143132
H	3.642484875	3.518167528	10.30068367
C	4.920097387	6.024050046	10.70207912
H	4.076607732	6.150545093	9.992961636
H	5.825622251	5.81008943	10.10554389
H	5.075436369	6.992761347	11.21460421
C	6.180683738	8.686943503	13.36219116
H	6.185121902	9.714992293	13.77759916
H	6.085585095	8.77710397	12.26070299
H	7.153812857	8.218588266	13.58012989
C	4.032463844	4.752467681	19.03970211
H	3.393450954	5.528604248	19.50908778
H	4.231701817	3.967436396	19.79573835
H	3.461398109	4.27044186	18.22692272
C	6.233092299	5.690733477	19.7813475
H	7.170271848	6.209643763	19.51075522
H	6.496828856	4.756835026	20.31558431
H	5.692713583	6.32549086	20.51200284
B	8.097027962	4.922091483	14.22151085
123
Dipp3SbO·B(C6F5)3
Sb	5.182796878	4.839977447	15.15350948
O	6.735024637	5.128586026	13.9960292
C	4.738882567	2.890222386	16.12174669
C	5.394080301	2.498412559	17.31895052
C	4.70971701	1.616333905	18.17894965
H	5.178827604	1.323667953	19.1284663
C	3.466405236	1.077751854	17.82400011
H	2.929797614	0.4176498896	18.52217281
C	2.965663518	1.298805238	16.53854321
H	2.07193934	0.7551269295	16.19709135
C	3.613604599	2.169932558	15.63343639
C	6.875846783	2.757060989	17.55135971
H	7.143025284	3.755626929	17.13508994
C	3.237103259	2.064403488	14.15838591
H	3.769723432	2.860137756	13.60926315
C	7.634013713	1.690151106	16.7282613
H	7.304517584	0.6767929036	17.03590556
H	8.723955914	1.764614012	16.89040297
H	7.433172042	1.798608751	15.64821947
C	3.384472929	5.1902262	13.94147901
C	2.19688512	5.483110606	14.66441369
C	1.023095087	5.767267229	13.93414947
H	0.1001382864	6.011504644	14.48125017
C	1.010344485	5.725018148	12.53802685
H	0.08175926216	5.93269944	11.98507965
C	2.187365372	5.419480019	11.84841576
H	2.179727501	5.390798596	10.74877154
C	3.400471017	5.166427221	12.52198732
C	2.096992783	5.531002003	16.1837127
H	3.086440471	5.254593388	16.59919094
C	4.639447811	4.898937583	11.67525317
H	5.519977963	4.882806141	12.34451913
C	1.789586947	6.952855302	16.68322292
H	2.513054612	7.688632648	16.28642341
H	1.833092049	6.993459954	17.78976343
H	0.7723082499	7.269626099	16.37368985
C	5.134596134	6.718397977	16.3106774
C	5.03201343	7.87814221	15.4903699
C	4.861134017	9.119487554	16.13898498
H	4.789818422	10.02940255	15.52480606
C	4.783004972	9.217108009	17.52889257
H	4.64062127	10.19690018	18.00913845
C	4.910818968	8.065187932	18.30855575
H	4.875566949	8.149065603	19.40336066
C	5.107647751	6.795511205	17.72681049
C	5.086209078	7.919141507	13.96181858
H	5.254068059	6.896061238	13.58068615
C	5.300145949	5.607110784	18.66576939
H	5.86499558	4.847881964	18.09273956
C	3.758331844	8.443797479	13.38362879
H	2.88795182	7.87324923	13.75797046
H	3.760851975	8.368792742	12.27831487
H	3.60625154	9.511251382	13.64420097
C	8.776895736	5.976238952	12.91492685
C	8.328060461	5.865027478	11.58725649
C	8.60932218	6.803016866	10.58240642
C	9.421010101	7.907044021	10.88794583
C	9.942792451	8.033226648	12.18466516
C	9.631955001	7.064223957	13.15722049
F	7.582840405	4.801342471	11.20690526
F	8.125706383	6.647990682	9.337368311
F	9.706028012	8.818244473	9.949517992
F	10.74194373	9.068393923	12.48208917
F	10.21786673	7.24758006	14.35796113
C	8.58295403	3.376429033	13.4004384
C	9.879670479	3.103179589	12.93073778
C	10.23999857	1.911186835	12.28343196
C	9.263168496	0.9207951832	12.07716919
C	7.954886605	1.146613453	12.52872637
C	7.654025873	2.357782292	13.17256471
F	10.85953312	4.012815264	13.11161702
F	11.49545165	1.704340854	11.86193331
F	9.579894406	-0.2263677062	11.46305791
F	7.008291775	0.2064721255	12.35464762
F	6.357997049	2.477009062	13.5892692
C	8.829240742	5.094973196	15.53480624
C	8.46739284	6.256145442	16.24515919
C	8.800881575	6.503015748	17.58356217
C	9.543609974	5.54281863	18.28682483
C	9.990528855	4.401035284	17.60871182
C	9.64555717	4.209183684	16.25754484
F	7.813505208	7.251255575	15.61775379
F	8.424213702	7.640571469	18.19084974
F	9.822602073	5.714946773	19.58537359
F	10.69360732	3.466888072	18.27196159
F	10.14409504	3.0865027	15.70074739
C	7.319976672	2.692393339	19.01784613
H	6.692041839	3.315840108	19.67999411
H	8.367300495	3.032091028	19.11681257
H	7.286514235	1.651484825	19.39864179
C	3.788319759	0.7180779366	13.63523503
H	4.874862585	0.6252528158	13.8089235
H	3.612407701	0.6390750062	12.54285331
H	3.278090731	-0.136585566	14.1248593
C	1.742924651	2.190345572	13.83925537
H	1.150683062	1.381760093	14.31546473
H	1.588833091	2.106217563	12.74519871
H	1.328113157	3.161246642	14.16213078
C	1.087900492	4.516423492	16.74704349
H	0.06053265013	4.725391454	16.38556414
H	1.068229522	4.57294445	17.85419828
H	1.34875199	3.479635518	16.46552479
C	4.576310798	3.528457665	10.97375624
H	4.540583111	2.695656911	11.70068447
H	5.486385388	3.385511424	10.35856446
H	3.692921691	3.447580592	10.30613186
C	4.868001092	6.026422612	10.65031156
H	4.034192137	6.102277939	9.922593336
H	5.794601272	5.840205976	10.07803103
H	4.971994723	7.010480006	11.14730322
C	6.27602327	8.742102463	13.43269671
H	6.203246008	9.80845268	13.72986799
H	6.288987054	8.705501636	12.32429059
H	7.236890797	8.341972512	13.79681308
C	3.977108349	4.964666767	19.12241724
H	3.326496731	5.713824567	19.6191866
H	4.180043677	4.15170054	19.84779236
H	3.414647254	4.509131876	18.28851645
C	6.144004103	5.97412279	19.90070395
H	7.084789476	6.483231084	19.62794818
H	6.397500677	5.063745311	20.47687953
H	5.584960765	6.637363063	20.59137132
B	8.236170234	4.864161774	14.01549629
